# Supplementary material for: CXCR2 blockade overcomes the NETosis-mediated resistance to MEK inhibition in pancreatic cancer models
Source: J Clin Invest. 2026 Mar 19;136(10):e196622. doi: 10.1172/JCI196622 (PMC13178650; doi:10.1172/JCI196622)
Supplement: Supplemental data set 1 [file jci-136-196622-s255.xlsx]

## Sheet: Sorted
Database	source	target	ligand	receptor	interaction_name_2	prob	pval	annotation_source
NATMI	Cancer cells	Neutrophils	B2M	TYROBP	B2M - TYROBP	0.316687	0	lrc2a
NATMI	Cancer cells	Neutrophils	B2M	HLA-B	B2M - HLA-B	0.2838	0	lrc2a
OmniPath	Cancer cells	Neutrophils	EZR	ACTB	EZR - ACTB	0.253026	0	Adhesome;HPRD;SPIKE_LC;Wang
NATMI	Neutrophils	Cancer cells	B2M	HLA-B	B2M - HLA-B	0.247547	0	lrc2a
OmniPath	Cancer cells	Neutrophils	CFL1	ACTB	CFL1 - ACTB	0.20953	0	Adhesome;HINT;HPRD;HuRI;InnateDB;IntAct;SPIKE_LC;Wang
NATMI	Cancer cells	Neutrophils	MIF	CD74	MIF - CD74	0.20373	0	lrc2p
NATMI	Cancer cells	Neutrophils	HLA-B	TYROBP	HLA-B - TYROBP	0.202493	0	lrc2a
OmniPath	Cancer cells	Neutrophils	TAGLN2	ACTB	TAGLN2 - ACTB	0.200854	0	SIGNOR
OmniPath	Neutrophils	Cancer cells	CFL1	ACTB	CFL1 - ACTB	0.197357	0	Adhesome;HINT;HPRD;HuRI;InnateDB;IntAct;SPIKE_LC;Wang
NATMI	Cancer cells	Neutrophils	HLA-A	HLA-B	HLA-A - HLA-B	0.17754	0	lrc2a
NATMI	Cancer cells	Neutrophils	HLA-C	TYROBP	HLA-C - TYROBP	0.168903	0	lrc2a
OmniPath	Neutrophils	Cancer cells	RPL11	NCL	RPL11 - NCL	0.167644	0	HINT;Wang
NATMI	Neutrophils	Cancer cells	HLA-A	HLA-B	HLA-A - HLA-B	0.159979	0	lrc2a
CellChatDB	Cancer cells	Neutrophils	MIF	CD74+CD44	MIF_CD74_CD44	0.15476	0
NATMI	Cancer cells	Neutrophils	HLA-C	HLA-B	HLA-C - HLA-B	0.148038	0	lrc2a
OmniPath	Neutrophils	Cancer cells	TIMP1	CD63	TIMP1 - CD63	0.144918	0	Baccin2019;CellTalkDB;Cellinker;EMBRACE;Fantom5_LRdb;HINT;HPRD;HPRD_LRdb;HPRD_talklr;IntAct;LRdb;Lit-BM-17;Ramilowski2015;Ramilowski2015_Baccin2019;SPIKE_LC;STRING_talklr;connectomeDB2020;iTALK;talklr
CellChatDB	Cancer cells	Neutrophils	APP	CD74	APP_CD74	0.143952	0
OmniPath	Cancer cells	Neutrophils	B2M	HLA-E	B2M - HLA-E	0.141372	0	DIP;HINT;HPRD;Lit-BM-17;SPIKE_LC;Wang
OmniPath	Neutrophils	Cancer cells	S100A4	MYH9	S100A4 - MYH9	0.134063	0	BioGRID;DIP;HINT;HPRD;IntAct;SIGNOR
OmniPath	Neutrophils	Cancer cells	HLA-DRA	CD63	HLA-DRA - CD63	0.131921	0	Cellinker;HPRD
OmniPath	Neutrophils	Cancer cells	ARPC2	ACTB	ARPC2 - ACTB	0.128001	0	Adhesome;Wang
NATMI	Cancer cells	Neutrophils	RPS19	RPSA	RPS19 - RPSA	0.124651	0.04	lrc2a
OmniPath	Neutrophils	Cancer cells	CTSS	CD74	CTSS - CD74	0.120718	0	Wang
NATMI	Neutrophils	Cancer cells	HLA-C	HLA-B	HLA-C - HLA-B	0.118826	0	lrc2a
NATMI	Neutrophils	Cancer cells	CD44	CD74	CD44 - CD74	0.101867	0	lrc2a
OmniPath	Cancer cells	Neutrophils	MIF	CD44	MIF - CD44	0.0951783	0	CellTalkDB
OmniPath	Neutrophils	Cancer cells	B2M	CALR	B2M - CALR	0.0850263	0	HPRD;Macrophage
OmniPath	Neutrophils	Cancer cells	LGALS1	ITGB1	LGALS1 - ITGB1	0.0843863	0	CellTalkDB;Cellinker;HPRD;InnateDB;LRdb;connectomeDB2020
OmniPath	Neutrophils	Cancer cells	VCAN	ITGB1	VCAN - ITGB1	0.082774	0	CellTalkDB;Cellinker;Fantom5_LRdb;HPRD;HPRD_LRdb;HPRD_talklr;LRdb;Ramilowski2015;connectomeDB2020;iTALK;talklr
NATMI	Neutrophils	Cancer cells	HLA-E	HLA-B	HLA-E - HLA-B	0.0827401	0	lrc2a
OmniPath	Neutrophils	Cancer cells	B2M	HLA-E	B2M - HLA-E	0.0768	0	DIP;HINT;HPRD;Lit-BM-17;SPIKE_LC;Wang
OmniPath	Neutrophils	Cancer cells	TIMP1	MMP7	TIMP1 - MMP7	0.075595	0	Wang
OmniPath	Cancer cells	Neutrophils	CALM2	FXYD5	CALM2 - FXYD5	0.0729775	0	Cui2007;Wang
OmniPath	Neutrophils	Cancer cells	B2M	PDIA3	B2M - PDIA3	0.0726364	0	Macrophage
OmniPath	Neutrophils	Cancer cells	CD14	ITGB1	CD14 - ITGB1	0.0707429	0	CellTalkDB;Cellinker;EMBRACE;Fantom5_LRdb;LRdb;Ramilowski2015;connectomeDB2020;iTALK;talklr
NATMI	Neutrophils	Cancer cells	THBS1	ITGB1	THBS1 - ITGB1	0.0690523	0	lrc2p
OmniPath	Neutrophils	Cancer cells	IL1B	PLAUR	IL1B - PLAUR	0.0671121	0	Wang
OmniPath	Cancer cells	Neutrophils	ARPC2	ACTB	ARPC2 - ACTB	0.0655054	0	Adhesome;Wang
NATMI	Cancer cells	Neutrophils	B2M	LILRA5	B2M - LILRA5	0.0628593	0	lrc2a
NATMI	Neutrophils	Cancer cells	UBA52	RPSA	UBA52 - RPSA	0.0605866	0.01	lrc2a
NATMI	Cancer cells	Neutrophils	HLA-E	TYROBP	HLA-E - TYROBP	0.0603304	0	lrc2a
NATMI	Cancer cells	Neutrophils	CALR	HLA-B	CALR - HLA-B	0.0577778	0	lrc2a
NATMI	Neutrophils	Cancer cells	HLA-B	CANX	HLA-B - CANX	0.0566583	0	lrc2p
OmniPath	Cancer cells	Neutrophils	APP	RPSA	APP - RPSA	0.0560851	0	CellTalkDB
OmniPath	Neutrophils	Cancer cells	ACTB	CTTN	ACTB - CTTN	0.0560081	0	Adhesome;Wang
OmniPath	Cancer cells	Neutrophils	CTTN	ACTB	CTTN - ACTB	0.0560081	0	Adhesome;Wang
OmniPath	Neutrophils	Cancer cells	ANXA1	APP	ANXA1 - APP	0.055184	0	ProtMapper;REACH_ProtMapper
OmniPath	Neutrophils	Cancer cells	IL1B	VEGFA	IL1B - VEGFA	0.0547488	0	Wang
NATMI	Cancer cells	Neutrophils	ARF1	CD74	ARF1 - CD74	0.0538308	0	lrc2a
OmniPath	Neutrophils	Cancer cells	HLA-DRA	CD9	HLA-DRA - CD9	0.0529539	0	Cellinker
NATMI	Cancer cells	Neutrophils	HLA-E	HLA-B	HLA-E - HLA-B	0.0520378	0	lrc2a
OmniPath	Neutrophils	Cancer cells	IL1B	LDLR	IL1B - LDLR	0.0510212	0	Wang
NATMI	Neutrophils	Cancer cells	HLA-A	CANX	HLA-A - CANX	0.0500525	0	lrc2a
OmniPath	Cancer cells	Neutrophils	RPS19	C5AR1	RPS19 - C5AR1	0.0495608	0	EMBRACE;Fantom5_LRdb;Guide2Pharma;Guide2Pharma_LRdb;Guide2Pharma_talklr;HPRD;HPRD_LRdb;HPRD_talklr;ICELLNET;LRdb;Ramilowski2015;SPIKE_LC;connectomeDB2020;iTALK;scConnect;talklr
OmniPath	Neutrophils	Cancer cells	RPS27A	LDLR	RPS27A - LDLR	0.0466966	0	LRdb;Reactome_LRdb
OmniPath	Neutrophils	Cancer cells	ANXA5	ANXA2	ANXA5 - ANXA2	0.0429331	0	Wang
OmniPath	Neutrophils	Cancer cells	MSN	ACTB	MSN - ACTB	0.0420759	0	Wang
OmniPath	Cancer cells	Neutrophils	CTSB	CD74	CTSB - CD74	0.0407731	0	Wang
OmniPath	Cancer cells	Neutrophils	GNAS	RACK1	GNAS - RACK1	0.0403991	0	SIGNOR
OmniPath	Neutrophils	Cancer cells	CTSB	CD74	CTSB - CD74	0.0401911	0	Wang
OmniPath	Neutrophils	Cancer cells	ICAM1	EZR	ICAM1 - EZR	0.0390375	0	Cellinker;HPRD;InnateDB;MPPI;SPIKE_LC;Wang
OmniPath	Neutrophils	Cancer cells	UBA52	LDLR	UBA52 - LDLR	0.0384662	0	LRdb;Reactome_LRdb
NATMI	Cancer cells	Neutrophils	MMP7	CD44	MMP7 - CD44	0.0380409	0	lrc2p
OmniPath	Neutrophils	Cancer cells	SRGN	CD44	SRGN - CD44	0.0371412	0	Cellinker;HPRD;SPIKE_LC
NATMI	Cancer cells	Neutrophils	CD44	CD74	CD44 - CD74	0.0371151	0	lrc2a
CellChatDB	Neutrophils	Cancer cells	THBS1	SDC4	THBS1_SDC4	0.0367041	0
NATMI	Neutrophils	Cancer cells	HLA-C	CANX	HLA-C - CANX	0.0359661	0	lrc2a
NATMI	Cancer cells	Neutrophils	HLA-B	LILRA5	HLA-B - LILRA5	0.035445	0	lrc2a
NATMI	Cancer cells	Neutrophils	HLA-A	LILRA5	HLA-A - LILRA5	0.0352519	0	lrc2a
NATMI	Neutrophils	Cancer cells	UBA52	F11R	UBA52 - F11R	0.0341979	0	lrc2a
OmniPath	Neutrophils	Cancer cells	S100A8	CTNNB1	S100A8 - CTNNB1	0.0335493	0	ProtMapper;REACH_ProtMapper
OmniPath	Neutrophils	Cancer cells	TYROBP	CD44	TYROBP - CD44	0.0333343	0	CellPhoneDB
CellChatDB	Cancer cells	Neutrophils	LAMC2	CD44	LAMC2_CD44	0.0332017	0
NATMI	Neutrophils	Cancer cells	THBS1	SDC4	THBS1 - SDC4	0.0330126	0	lrc2p
NATMI	Cancer cells	Neutrophils	PKM	CD44	PKM - CD44	0.0330005	0	lrc2a
NATMI	Neutrophils	Cancer cells	VIM	CD44	VIM - CD44	0.0328337	0	lrc2p
CellChatDB	Cancer cells	Neutrophils	LAMB3	CD44	LAMB3_CD44	0.0328094	0
OmniPath	Cancer cells	Neutrophils	GNB1	HLA-DRA	GNB1 - HLA-DRA	0.0322813	0	Wang
OmniPath	Neutrophils	Cancer cells	CD44	EPCAM	CD44 - EPCAM	0.0320313	0	Cellinker
OmniPath	Neutrophils	Cancer cells	TIMP1	CD44	TIMP1 - CD44	0.0317315	0	Wang
OmniPath	Neutrophils	Cancer cells	HLA-DMA	CD74	HLA-DMA - CD74	0.0301761	0	HPRD;Macrophage;Wang
OmniPath	Cancer cells	Neutrophils	LAMC2	CD44	LAMC2 - CD44	0.0298516	0	CellChatDB;Wang
NATMI	Neutrophils	Cancer cells	THBS1	ITGA6	THBS1 - ITGA6	0.0295308	0	lrc2p
OmniPath	Cancer cells	Neutrophils	VEGFA	VCAN	VEGFA - VCAN	0.0295182	0	Cellinker
OmniPath	Cancer cells	Neutrophils	LAMB3	CD44	LAMB3 - CD44	0.0294977	0	CellChatDB;Wang
OmniPath	Cancer cells	Neutrophils	HLA-DRB1	CTSS	HLA-DRB1 - CTSS	0.0294065	0	Macrophage
CellChatDB	Cancer cells	Neutrophils	LAMA3	CD44	LAMA3_CD44	0.0291617	0
NATMI	Cancer cells	Neutrophils	LAMC2	RPSA	LAMC2 - RPSA	0.0286685	0	lrc2a
NATMI	Cancer cells	Neutrophils	HLA-C	LILRA5	HLA-C - LILRA5	0.0285726	0	lrc2a
NATMI	Cancer cells	Neutrophils	LAMB3	RPSA	LAMB3 - RPSA	0.0283283	0	lrc2a
OmniPath	Neutrophils	Cancer cells	VIM	CTNNB1	VIM - CTNNB1	0.0274835	0	ProtMapper;REACH_ProtMapper;Sparser_ProtMapper
OmniPath	Cancer cells	Neutrophils	TIMP1	CD44	TIMP1 - CD44	0.0274646	0	Wang
OmniPath	Neutrophils	Cancer cells	VCAN	LDLR	VCAN - LDLR	0.0274586	0	Cellinker
NATMI	Cancer cells	Neutrophils	HMGB1	ITGB2	HMGB1 - ITGB2	0.0264813	0	lrc2a
OmniPath	Cancer cells	Neutrophils	LAMA3	CD44	LAMA3 - CD44	0.0262082	0	CellChatDB;Wang
NATMI	Cancer cells	Neutrophils	SLPI	PLSCR1	SLPI - PLSCR1	0.0261624	0	lrc2p
OmniPath	Cancer cells	Neutrophils	VEGFA	MCL1	VEGFA - MCL1	0.0253825	0	Wang
NATMI	Cancer cells	Neutrophils	LAMA3	RPSA	LAMA3 - RPSA	0.0251658	0	lrc2a
NATMI	Neutrophils	Cancer cells	HLA-E	CANX	HLA-E - CANX	0.0243484	0	lrc2a
OmniPath	Cancer cells	Neutrophils	JAK1	PLAUR	JAK1 - PLAUR	0.0239944	0	DIP;HINT;HPRD;MPPI;PhosphoPoint
OmniPath	Cancer cells	Neutrophils	GNB1	HLA-DRB1	GNB1 - HLA-DRB1	0.0237933	0	Wang
OmniPath	Cancer cells	Neutrophils	VEGFA	CD44	VEGFA - CD44	0.0235694	0	Cellinker
OmniPath	Cancer cells	Neutrophils	CALM2	ATP2B1	CALM2 - ATP2B1	0.023063	0	CA1;Cui2007;Wang
OmniPath	Neutrophils	Cancer cells	CTSB	APP	CTSB - APP	0.0223582	0	Wang
OmniPath	Cancer cells	Neutrophils	CALM2	VAPA	CALM2 - VAPA	0.0222009	0	CA1;Cui2007;Wang
OmniPath	Cancer cells	Neutrophils	JAK1	RACK1	JAK1 - RACK1	0.0212013	0	BioGRID;HPRD;Li2012;PhosphoPoint
OmniPath	Neutrophils	Cancer cells	CTSD	APP	CTSD - APP	0.0211957	0	HPRD;HPRD-phos;SIGNOR;SPIKE_LC
OmniPath	Cancer cells	Neutrophils	HLA-C	CD53	HLA-C - CD53	0.0199356	0	Cellinker
OmniPath	Neutrophils	Cancer cells	THBS1	ITGB4	THBS1 - ITGB4	0.019671	0	Wang
OmniPath	Neutrophils	Cancer cells	VCAN	CD44	VCAN - CD44	0.0195779	0	BioGRID;CellTalkDB;Cellinker;Fantom5_LRdb;HINT;HPRD;HPRD_LRdb;HPRD_talklr;ICELLNET;InnateDB;LRdb;Ramilowski2015;STRING_talklr;connectomeDB2020;iTALK;talklr
SingleCellSignalR	Cancer cells	Neutrophils	CALM2	SELL	CALM2 - SELL	0.0187047	0	fantom5
OmniPath	Cancer cells	Neutrophils	HMGB1	MSN	HMGB1 - MSN	0.016528	0	ProtMapper;REACH_ProtMapper
OmniPath	Cancer cells	Neutrophils	CTNNB1	VCAN	CTNNB1 - VCAN	0.0163512	0	Wang
CellChatDB	Cancer cells	Neutrophils	ANXA1	FPR1	ANXA1_FPR1	0.0148696	0
OmniPath	Neutrophils	Cancer cells	FPR1	ANXA1	FPR1 - ANXA1	0.0133437	0	Baccin2019;HPMR;HPRD;Ramilowski2015_Baccin2019;SPIKE_LC
OmniPath	Cancer cells	Neutrophils	ANXA1	FPR1	ANXA1 - FPR1	0.0133437	0	Baccin2019;CellChatDB;CellPhoneDB;CellTalkDB;Cellinker;EMBRACE;Fantom5_LRdb;Guide2Pharma_Cellinker;Guide2Pharma_LRdb;Guide2Pharma_talklr;HPMR;HPMR_Cellinker;HPMR_LRdb;HPMR_talklr;HPRD;HPRD_LRdb;HPRD_talklr;ICELLNET;LRdb;Ramilowski2015;Ramilowski2015_Baccin2019;SIGNOR;SPIKE_LC;Wang;connectomeDB2020;iTALK;scConnect;talklr
OmniPath	Neutrophils	Cancer cells	ICAM1	MUC1	ICAM1 - MUC1	0.012055	0	CellTalkDB
NATMI	Cancer cells	Neutrophils	HLA-E	LILRA5	HLA-E - LILRA5	0.00920656	0	lrc2a
OmniPath	Cancer cells	Neutrophils	HLA-DRB1	CD37	HLA-DRB1 - CD37	0.00872667	0	Cellinker
OmniPath	Cancer cells	Neutrophils	GNAS	ASAH1	GNAS - ASAH1	0.00864861	0	Cui2007;Wang
NATMI	Cancer cells	Neutrophils	GNAS	FPR1	GNAS - FPR1	0.00861777	0	lrc2a
OmniPath	Cancer cells	Neutrophils	HLA-E	VSIR	HLA-E - VSIR	0.00841664	0	CellPhoneDB;ICELLNET
OmniPath	Neutrophils	Cancer cells	HBEGF	CD9	HBEGF - CD9	0.00751313	0	CellTalkDB;Cellinker;EMBRACE;Fantom5_LRdb;HINT;HPRD;HPRD_LRdb;HPRD_talklr;LRdb;Ramilowski2015;STRING_talklr;connectomeDB2020;iTALK;talklr
OmniPath	Neutrophils	Cancer cells	PTGS2	CTSD	PTGS2 - CTSD	0.00719986	0	Wang
CellChatDB	Neutrophils	Cancer cells	RETN	CAP1	RETN_CAP1	0.00697079	0
OmniPath	Neutrophils	Cancer cells	SERPINB2	PLAUR	SERPINB2 - PLAUR	0.00680025	0	Wang
OmniPath	Neutrophils	Cancer cells	ARPC5	LDLR	ARPC5 - LDLR	0.006612	0	CellTalkDB;LRdb;Reactome_LRdb
OmniPath	Cancer cells	Neutrophils	GNB1	ASAH1	GNB1 - ASAH1	0.00631874	0	Wang
OmniPath	Neutrophils	Cancer cells	RETN	CAP1	RETN - CAP1	0.00625031	0	CellChatDB;Cellinker
OmniPath	Neutrophils	Cancer cells	GRN	EPHA2	GRN - EPHA2	0.00591822	0	ProtMapper;Sparser_ProtMapper
OmniPath	Cancer cells	Neutrophils	JUP	ZYX	JUP - ZYX	0.00567264	0	Wang
OmniPath	Neutrophils	Cancer cells	FLNA	EPHA2	FLNA - EPHA2	0.0054977	0	ProtMapper;REACH_ProtMapper;Sparser_ProtMapper
OmniPath	Cancer cells	Neutrophils	CTNNA1	ZYX	CTNNA1 - ZYX	0.00544781	0	Wang
OmniPath	Cancer cells	Neutrophils	HLA-DRB1	CD53	HLA-DRB1 - CD53	0.00542177	0	Cellinker
OmniPath	Cancer cells	Neutrophils	CTNND1	ZYX	CTNND1 - ZYX	0.00539254	0	Wang
OmniPath	Cancer cells	Neutrophils	EPHA2	ANXA2	EPHA2 - ANXA2	0.00533591	0	ProtMapper;REACH_ProtMapper;Sparser_ProtMapper
SingleCellSignalR	Neutrophils	Cancer cells	ACTR2	LDLR	ACTR2 - LDLR	0.0050909	0	reactome
OmniPath	Cancer cells	Neutrophils	GNB1	FGR	GNB1 - FGR	0.00497132	0	Wang
OmniPath	Neutrophils	Cancer cells	HSP90AA1	AHR	HSP90AA1 - AHR	0.00465467	0	BioGRID;Cui2007;DIP;HINT;HPRD;Wang
OmniPath	Neutrophils	Cancer cells	PTGS2	CTNNB1	PTGS2 - CTNNB1	0.00451664	0	ProtMapper;REACH_ProtMapper
OmniPath	Neutrophils	Cancer cells	HMGB1	CTNNB1	HMGB1 - CTNNB1	0.00440001	0	ProtMapper;REACH_ProtMapper
OmniPath	Neutrophils	Cancer cells	PTPRC	JAK1	PTPRC - JAK1	0.00425	0	DEPOD;HPRD;ProtMapper;SIGNOR;SIGNOR_ProtMapper;SignaLink3;Wang
OmniPath	Cancer cells	Neutrophils	JAK1	PTPRC	JAK1 - PTPRC	0.00425	0	HPRD;PhosphoPoint
OmniPath	Cancer cells	Neutrophils	CDH1	ZYX	CDH1 - ZYX	0.00423166	0	Wang
OmniPath	Cancer cells	Neutrophils	CTNNB1	NR4A2	CTNNB1 - NR4A2	0.00403822	0	SignaLink3
OmniPath	Neutrophils	Cancer cells	HBEGF	CD44	HBEGF - CD44	0.00396258	0	BioGRID;CellTalkDB;Cellinker;Fantom5_LRdb;HINT;HPRD;HPRD_LRdb;HPRD_talklr;LRdb;Ramilowski2015;connectomeDB2020;iTALK;talklr
NATMI	Cancer cells	Neutrophils	GRN	TNFRSF1B	GRN - TNFRSF1B	0.0038824	0	lrc2p
OmniPath	Neutrophils	Cancer cells	CALM2	CTNNB1	CALM2 - CTNNB1	0.00378073	0	ProtMapper;REACH_ProtMapper
OmniPath	Cancer cells	Neutrophils	JAK1	CALM2	JAK1 - CALM2	0.00363977	0	Wang
OmniPath	Cancer cells	Neutrophils	CTNNB1	ZYX	CTNNB1 - ZYX	0.00327929	0	Wang
OmniPath	Neutrophils	Cancer cells	IFNGR2	JAK1	IFNGR2 - JAK1	0.00322215	0	KEGG-MEDICUS;SignaLink3;Wang
OmniPath	Cancer cells	Neutrophils	JAK1	IFNGR2	JAK1 - IFNGR2	0.00322215	0	SIGNOR
OmniPath	Neutrophils	Cancer cells	CSF3R	JAK1	CSF3R - JAK1	0.0027832	0	HPRD;SignaLink3;Wang
OmniPath	Cancer cells	Neutrophils	JAK1	CSF3R	JAK1 - CSF3R	0.0027832	0	HPRD;PhosphoPoint
