# Supplementary material for: CXCR2 blockade overcomes the NETosis-mediated resistance to MEK inhibition in pancreatic cancer models
Source: J Clin Invest. 2026 Mar 19;136(10):e196622. doi: 10.1172/JCI196622 (PMC13178650; doi:10.1172/JCI196622)
Supplement: Supporting data values [file jci-136-196622-s256.xlsx]

## Sheet: Fig_1B
Tx_Group	Mouse	Time	Tumor_Vol
aPD-1+AKTi	P01_731	0	2.4
aPD-1+AKTi	P01_731	7	4.16
aPD-1+AKTi	P01_731	14	28.67
aPD-1+AKTi	P01_735	0	2.71
aPD-1+AKTi	P01_735	7	1.1
aPD-1+AKTi	P01_735	14	22.17
aPD-1+AKTi	P01_763	0	1.84
aPD-1+AKTi	P01_763	14	9.93
aPD-1+AKTi	P01_770	0	1.35
aPD-1+AKTi	P01_770	7	1.85
aPD-1+AKTi	P01_770	14	56.67
aPD-1+AKTi	P01_774	0	1.98
aPD-1+AKTi	P01_774	7	0.85
aPD-1+AKTi	P01_774	14	32.05
aPD-1+DMSO	P01_730	0	6.27
aPD-1+DMSO	P01_730	7	1.74
aPD-1+DMSO	P01_730	14	91.55
aPD-1+DMSO	P01_736	0	0.83
aPD-1+DMSO	P01_736	7	1
aPD-1+DMSO	P01_736	14	67.8
aPD-1+DMSO	P01_759	0	1.75
aPD-1+DMSO	P01_759	7	1.04
aPD-1+DMSO	P01_759	14	34.8
aPD-1+DMSO	P01_760	0	1.32
aPD-1+DMSO	P01_760	7	1.47
aPD-1+DMSO	P01_760	14	69.8
aPD-1+DMSO	P01_798	0	2.09
aPD-1+DMSO	P01_798	7	0.71
aPD-1+DMSO	P01_798	14	56.54
aPD-1+MEKi	P01_728	0	0.82
aPD-1+MEKi	P01_728	7	1.34
aPD-1+MEKi	P01_728	14	0
aPD-1+MEKi	P01_756	0	6.58
aPD-1+MEKi	P01_756	7	0.68
aPD-1+MEKi	P01_756	14	0.52
aPD-1+MEKi	P01_771	0	1.21
aPD-1+MEKi	P01_771	7	0.91
aPD-1+MEKi	P01_771	14	2.38
aPD-1+MEKi	P01_797	0	1.83
aPD-1+MEKi	P01_797	7	0.85
aPD-1+MEKi	P01_797	14	0
aPD-1+MEKi	P01_800	0	7.21
aPD-1+MEKi	P01_800	7	0.32
aPD-1+MEKi	P01_800	14	1.18
aPD-1+PI3Ki	P01_734	0	0.71
aPD-1+PI3Ki	P01_734	7	1.37
aPD-1+PI3Ki	P01_734	14	35.22
aPD-1+PI3Ki	P01_753	0	1.63
aPD-1+PI3Ki	P01_753	14	51.24
aPD-1+PI3Ki	P01_772	0	6.57
aPD-1+PI3Ki	P01_772	7	0.43
aPD-1+PI3Ki	P01_772	14	21.61
aPD-1+PI3Ki	P01_775	0	1.37
aPD-1+PI3Ki	P01_775	7	3.09
aPD-1+PI3Ki	P01_775	14	7.24
aPD-1+PI3Ki	P01_796	0	3.61
aPD-1+PI3Ki	P01_796	7	0.74
aPD-1+PI3Ki	P01_796	14	16.15
aPD-1+RALi	P01_729	0	1.66
aPD-1+RALi	P01_729	14	18.29
aPD-1+RALi	P01_733	0	1.43
aPD-1+RALi	P01_733	14	31.79
aPD-1+RALi	P01_758	0	5.89
aPD-1+RALi	P01_758	14	73.31
aPD-1+RALi	P01_762	0	1.92
aPD-1+RALi	P01_762	14	61.97
aPD-1+SHHi	P01_751	0	4.36
aPD-1+SHHi	P01_751	14	18.88
aPD-1+SHHi	P01_757	0	8.41
aPD-1+SHHi	P01_757	14	32.49
aPD-1+SHHi	P01_768	0	0.72
aPD-1+SHHi	P01_768	14	24.06
aPD-1+SHHi	P01_773	0	1.09
aPD-1+SHHi	P01_773	14	17.94
aPD-1+SHHi	P01_793	0	3.1
aPD-1+SHHi	P01_793	14	48.87

## Sheet: Fig_1C
Tx_Group	Mouse	Time	Status
aPD-1+DMSO	P01_730	49	1
aPD-1+DMSO	P01_736	33	1
aPD-1+DMSO	P01_759	85	0
aPD-1+DMSO	P01_760	43	1
aPD-1+DMSO	P01_798	55	1
aPD-1+MEKi	P01_728	85	0
aPD-1+MEKi	P01_756	85	0
aPD-1+MEKi	P01_771	85	0
aPD-1+MEKi	P01_797	24	0
aPD-1+MEKi	P01_800	85	0
aPD-1+PI3Ki	P01_734	68	1
aPD-1+PI3Ki	P01_753	62	1
aPD-1+PI3Ki	P01_772	73	1
aPD-1+PI3Ki	P01_775	85	0
aPD-1+PI3Ki	P01_796	56	1
aPD-1+RALi	P01_729	31	1
aPD-1+RALi	P01_733	60	1
aPD-1+RALi	P01_758	56	1
aPD-1+RALi	P01_762	52	1
aPD-1+SHHi	P01_751	42	1
aPD-1+SHHi	P01_757	41	1
aPD-1+SHHi	P01_768	52	1
aPD-1+SHHi	P01_773	54	1
aPD-1+SHHi	P01_793	55	1

## Sheet: Fig_1D
Tx_Group	Mouse	Time	Tumor_Vol
IgG+MEKi	P02_3968	0	1.17
IgG+MEKi	P02_3968	7	77.95
IgG+MEKi	P02_3968	14	50.4
IgG+MEKi	P02_3968	25	440.01
IgG+MEKi	P02_3968	39	962.75
IgG+MEKi	P02_3980	0	3.97
IgG+MEKi	P02_3980	7	38.73
IgG+MEKi	P02_3980	14	53.17
IgG+MEKi	P02_3980	25	504.76
IgG+MEKi	P02_3980	39	1004
IgG+MEKi	P02_3989	0	3.04
IgG+MEKi	P02_3989	7	16.33
IgG+MEKi	P02_3989	14	12.46
IgG+MEKi	P02_3989	25	358.22
IgG+MEKi	P02_3989	39	1242.47
IgG+MEKi	P02_3996	0	1.39
IgG+MEKi	P02_3996	7	11.65
IgG+MEKi	P02_3996	14	7.6
IgG+MEKi	P02_3996	25	922.02
IgG+MEKi	P02_3996	39	1584.58
aPD-1+DMSO	P02_3958	0	1.71
aPD-1+DMSO	P02_3958	7	12.44
aPD-1+DMSO	P02_3958	14	90.17
aPD-1+DMSO	P02_3958	25	307.67
aPD-1+DMSO	P02_3958	32	4068.48
aPD-1+DMSO	P02_3978	0	2.07
aPD-1+DMSO	P02_3978	7	42.89
aPD-1+DMSO	P02_3978	14	116.87
aPD-1+DMSO	P02_3978	25	740.12
aPD-1+DMSO	P02_3978	32	3997.67
aPD-1+DMSO	P02_3987	0	2.45
aPD-1+DMSO	P02_3987	7	14.75
aPD-1+DMSO	P02_3987	14	88.92
aPD-1+DMSO	P02_3987	25	157.12
aPD-1+DMSO	P02_3987	32	2812.5
aPD-1+DMSO	P02_3995	0	2.2
aPD-1+DMSO	P02_3995	7	35.22
aPD-1+DMSO	P02_3995	14	70.75
aPD-1+DMSO	P02_3995	25	143.02
aPD-1+DMSO	P02_3995	32	1290.56
aPD-1+MEKi	P02_3959	0	1.27
aPD-1+MEKi	P02_3959	7	34.15
aPD-1+MEKi	P02_3959	14	5.42
aPD-1+MEKi	P02_3959	25	1.68
aPD-1+MEKi	P02_3959	32	0
aPD-1+MEKi	P02_3959	39	0
aPD-1+MEKi	P02_3959	46	0
aPD-1+MEKi	P02_3959	58	0
aPD-1+MEKi	P02_3959	63	0
aPD-1+MEKi	P02_3967	0	2.3
aPD-1+MEKi	P02_3967	7	23.42
aPD-1+MEKi	P02_3967	14	30.87
aPD-1+MEKi	P02_3967	25	51.3
aPD-1+MEKi	P02_3967	32	268.64
aPD-1+MEKi	P02_3967	39	421.64
aPD-1+MEKi	P02_3967	46	1116.7
aPD-1+MEKi	P02_3967	58	1188.9
aPD-1+MEKi	P02_3967	63	3888
aPD-1+MEKi	P02_3988	0	4.73
aPD-1+MEKi	P02_3988	7	18.52
aPD-1+MEKi	P02_3988	14	0
aPD-1+MEKi	P02_3988	25	4.56
aPD-1+MEKi	P02_3988	32	68.96
aPD-1+MEKi	P02_3988	39	188.26
aPD-1+MEKi	P02_3988	46	612.81
aPD-1+MEKi	P02_3988	58	493.73
aPD-1+MEKi	P02_3988	63	352

## Sheet: Fig_1E
Tx_Group	Mouse	Time	Status
IgG+MEKi	P02_3968	44	1
IgG+MEKi	P02_3980	48	1
IgG+MEKi	P02_3989	40	1
IgG+MEKi	P02_3996	40	1
aPD-1+DMSO	P02_3958	51	1
aPD-1+DMSO	P02_3978	46	1
aPD-1+DMSO	P02_3987	51	1
aPD-1+DMSO	P02_3995	48	1
aPD-1+MEKi	P02_3959	63	0
aPD-1+MEKi	P02_3967	63	0
aPD-1+MEKi	P02_3988	63	0

## Sheet: Fig_2B
Tx_Group	Mouse	Time	Status
IgG+DMSO	P18_740	29	1
IgG+DMSO	P18_741	26	1
IgG+DMSO	P18_744	19	1
IgG+DMSO	P18_750	28	1
IgG+DMSO	P18_NTG	26	1
IgG+DMSO	P18_578	26	1
IgG+DMSO	P18_576	26	1
IgG+DMSO	P18_577	19	1
IgG+DMSO	P18_594	68	1
IgG+DMSO	P18_746	29	1
IgG+MEKi	P18_580	100	0
IgG+MEKi	P18_584	50	1
IgG+MEKi	P18_589	98	1
IgG+MEKi	P18_590	100	0
IgG+MEKi	P18_600	51	1
IgG+MEKi	P18_581	100	0
IgG+MEKi	P18_582	33	1
IgG+MEKi	P18_585	26	1
IgG+MEKi	P18_587	59	1
IgG+MEKi	P18_591	58	1
PD-1+DMSO	P18_586	46	1
PD-1+DMSO	P18_592	29	1
PD-1+DMSO	P18_599	100	0
PD-1+DMSO	P18_597	29	1
PD-1+DMSO	P18_598	100	0
PD-1+DMSO	P18_588	78	1
PD-1+DMSO	P18_593	18	1
PD-1+DMSO	P18_595	64	1
PD-1+DMSO	P18_596	29	1
PD-1+DMSO	P18_749	64	1
PD-1+MEKi	P18_742	100	0
PD-1+MEKi	P18_743	100	0
PD-1+MEKi	P18_745	100	0
PD-1+MEKi	P18_777	100	0
PD-1+MEKi	P18_798	100	0
PD-1+MEKi	P18_778	100	0
PD-1+MEKi	P18_797	100	0
PD-1+MEKi	P18_798	100	0
PD-1+MEKi	P18_799	100	0
PD-1+MEKi	P18_800	100	0

## Sheet: Fig_2C
Tx_Group	Mouse	Time	Status
IgG+DMSO	P16_918	35	1
IgG+DMSO	P16_920	46	1
IgG+DMSO	P16_922	30	1
IgG+DMSO	P16_937	34	1
IgG+DMSO	P16_938	46	1
IgG+DMSO	P16_546	35	1
IgG+DMSO	P16_929	46	0
IgG+DMSO	P16_935	46	1
IgG+DMSO	P16_946	35	1
IgG+MEKi	P16_909	46	1
IgG+MEKi	P16_911	25	1
IgG+MEKi	P16_923	35	1
IgG+MEKi	P16_924	46	1
IgG+MEKi	P16_939	46	0
IgG+MEKi	P16_912	63	1
IgG+MEKi	P16_931	46	1
PD-1+DMSO	P16_916	35	1
PD-1+DMSO	P16_917	100	0
PD-1+DMSO	P16_925	39	1
PD-1+DMSO	P16_928	41	1
PD-1+DMSO	P16_945	30	1
PD-1+DMSO	P16_553	46	1
PD-1+DMSO	P16_943	89	1
PD-1+MEKi	P16_906	33	1
PD-1+MEKi	P16_907	46	0
PD-1+MEKi	P16_908	47	1
PD-1+MEKi	P16_915	50	1
PD-1+MEKi	P16_874	46	0
PD-1+MEKi	P16_910	89	1
PD-1+MEKi	P16_913	66	1
PD-1+MEKi	P16_914	36	1
PD-1+MEKi	P16_921	49	1

## Sheet: Fig_3A
Tx_Group	Mouse	Time	Tumor_Vol
IgG+MEKi	P07_041	0	4.48
IgG+MEKi	P07_041	7	75.65
IgG+MEKi	P07_041	14	117.04
IgG+MEKi	P07_080	0	3.48
IgG+MEKi	P07_080	7	14.66
IgG+MEKi	P07_080	14	38.94
IgG+MEKi	P07_083	0	7.11
IgG+MEKi	P07_083	7	99.75
IgG+MEKi	P07_083	14	174.41
IgG+MEKi	P07_084	0	5.95
IgG+MEKi	P07_084	7	20.72
IgG+MEKi	P07_084	14	26.52
IgG+MEKi	P07_086	0	16.94
IgG+MEKi	P07_086	7	76.78
IgG+MEKi	P07_086	14	95.32
aPD-1+MEKi	P07_040	0	4.56
aPD-1+MEKi	P07_040	7	6.27
aPD-1+MEKi	P07_040	14	5.48
aPD-1+MEKi	P07_079	0	5.64
aPD-1+MEKi	P07_079	7	7.69
aPD-1+MEKi	P07_079	14	9.26
aPD-1+MEKi	P07_081	0	6.96
aPD-1+MEKi	P07_081	7	8.68
aPD-1+MEKi	P07_081	14	11.42
aPD-1+MEKi	P07_981	0	18.07
aPD-1+MEKi	P07_981	7	15.52
aPD-1+MEKi	P07_981	14	9.26
aPD-1+MEKi	P07_982	0	16.53
aPD-1+MEKi	P07_982	7	9.95
aPD-1+MEKi	P07_982	14	5.9
IgG+MEKi	P07_092	0	8.75
IgG+MEKi	P07_092	7	52.45
IgG+MEKi	P07_092	14	75.04
IgG+MEKi	P07_093	0	6.69
IgG+MEKi	P07_093	7	26.69
IgG+MEKi	P07_093	14	50.18
IgG+MEKi	P07_095	0	5.98
IgG+MEKi	P07_095	7	66.1
IgG+MEKi	P07_095	14	59.97
IgG+MEKi	P07_270	0	8.09
IgG+MEKi	P07_270	7	44.06
IgG+MEKi	P07_270	14	73.31
IgG+MEKi	P07_271	0	10.65
IgG+MEKi	P07_271	7	28.97
IgG+MEKi	P07_271	14	72.14
aPD-1+MEKi	P07_087	0	4.24
aPD-1+MEKi	P07_087	7	37.92
aPD-1+MEKi	P07_087	14	42.4
aPD-1+MEKi	P07_089	0	7.83
aPD-1+MEKi	P07_089	7	24.83
aPD-1+MEKi	P07_089	14	18.49
aPD-1+MEKi	P07_091	0	7.53
aPD-1+MEKi	P07_091	7	40.57
aPD-1+MEKi	P07_091	14	80.02
aPD-1+MEKi	P07_094	0	13.19
aPD-1+MEKi	P07_094	7	25.22
aPD-1+MEKi	P07_094	14	31.59
aPD-1+MEKi	P07_272	0	7.17
aPD-1+MEKi	P07_272	7	23.72
aPD-1+MEKi	P07_272	14	39.56
IgG+MEKi	P07_098	0	10.23
IgG+MEKi	P07_098	7	15.75
IgG+MEKi	P07_098	14	20.11
IgG+MEKi	P07_265	0	9.59
IgG+MEKi	P07_265	7	14.41
IgG+MEKi	P07_265	14	18.41
IgG+MEKi	P07_927	0	20.03
IgG+MEKi	P07_927	7	46.57
IgG+MEKi	P07_927	14	99.71
IgG+MEKi	P07_929	0	7.5
IgG+MEKi	P07_929	7	23.33
IgG+MEKi	P07_929	14	29.25
IgG+MEKi	P07_932	0	6.57
IgG+MEKi	P07_932	7	22.85
IgG+MEKi	P07_932	14	29.03
aPD-1+MEKi	P07_097	0	11.15
aPD-1+MEKi	P07_097	7	12.48
aPD-1+MEKi	P07_097	14	8.82
aPD-1+MEKi	P07_099	0	11.46
aPD-1+MEKi	P07_099	7	10.31
aPD-1+MEKi	P07_099	14	11.02
aPD-1+MEKi	P07_264	0	11.65
aPD-1+MEKi	P07_264	7	12.45
aPD-1+MEKi	P07_264	14	6.53
aPD-1+MEKi	P07_267	0	10.82
aPD-1+MEKi	P07_267	7	13.91
aPD-1+MEKi	P07_267	14	5.39
aPD-1+MEKi	P07_983	0	15.32
aPD-1+MEKi	P07_983	7	22.87
aPD-1+MEKi	P07_983	14	17.78
IgG+MEKi	P07_945	0	12.08
IgG+MEKi	P07_945	7	16.66
IgG+MEKi	P07_945	14	12.08
IgG+MEKi	P07_947	0	6.4
IgG+MEKi	P07_947	7	19.14
IgG+MEKi	P07_947	14	34.94
IgG+MEKi	P07_950	0	8.84
IgG+MEKi	P07_950	7	15.13
IgG+MEKi	P07_950	14	7.8
IgG+MEKi	P07_976	0	9.39
IgG+MEKi	P07_976	7	32.88
IgG+MEKi	P07_976	14	23.76
IgG+MEKi	P07_978	0	12.66
IgG+MEKi	P07_978	7	52.25
IgG+MEKi	P07_978	14	26.63
aPD-1+MEKi	P07_944	0	11.48
aPD-1+MEKi	P07_944	7	22.3
aPD-1+MEKi	P07_944	14	33.32
aPD-1+MEKi	P07_946	0	8.97
aPD-1+MEKi	P07_946	7	52.36
aPD-1+MEKi	P07_946	14	52.95
aPD-1+MEKi	P07_948	0	6.46
aPD-1+MEKi	P07_948	7	34.02
aPD-1+MEKi	P07_948	14	15.39
aPD-1+MEKi	P07_949	0	12.28
aPD-1+MEKi	P07_949	7	11.43
aPD-1+MEKi	P07_949	14	5.59
aPD-1+MEKi	P07_977	0	7.63
aPD-1+MEKi	P07_977	7	31.59
aPD-1+MEKi	P07_977	14	32.31
IgG+MEKi	P07_934	0	5.89
IgG+MEKi	P07_934	7	20.43
IgG+MEKi	P07_934	14	12.01
IgG+MEKi	P07_937	0	11.47
IgG+MEKi	P07_937	7	16.09
IgG+MEKi	P07_937	14	7.99
IgG+MEKi	P07_938	0	14.87
IgG+MEKi	P07_938	7	19.52
IgG+MEKi	P07_938	14	44.36
IgG+MEKi	P07_940	0	8.47
IgG+MEKi	P07_940	7	19.26
IgG+MEKi	P07_940	14	28.74
IgG+MEKi	P07_943	0	9.47
IgG+MEKi	P07_943	7	14.92
IgG+MEKi	P07_943	14	14.94
aPD-1+MEKi	P07_266	0	7.36
aPD-1+MEKi	P07_266	7	43.79
aPD-1+MEKi	P07_266	14	36.31
aPD-1+MEKi	P07_933	0	14.31
aPD-1+MEKi	P07_933	7	17.62
aPD-1+MEKi	P07_933	14	15.84
aPD-1+MEKi	P07_935	0	9.07
aPD-1+MEKi	P07_935	7	21.32
aPD-1+MEKi	P07_935	14	26.15
aPD-1+MEKi	P07_941	0	11.39
aPD-1+MEKi	P07_941	7	122.93
aPD-1+MEKi	P07_941	14	0
aPD-1+MEKi	P07_942	0	7.99
aPD-1+MEKi	P07_942	7	30.89
aPD-1+MEKi	P07_942	14	15.32

## Sheet: Fig_3B
Tx_Group	Mouse	Time	Status
IgG+MEKi	P07_041	58	1
IgG+MEKi	P07_080	34	1
IgG+MEKi	P07_083	60	1
IgG+MEKi	P07_084	52	1
IgG+MEKi	P07_086	45	1
aPD-1+MEKi	P07_040	103	0
aPD-1+MEKi	P07_079	103	0
aPD-1+MEKi	P07_081	103	0
aPD-1+MEKi	P07_981	103	0
aPD-1+MEKi	P07_982	103	0
IgG+MEKi	P07_092	46	1
IgG+MEKi	P07_093	41	1
IgG+MEKi	P07_095	27	1
IgG+MEKi	P07_270	44	1
IgG+MEKi	P07_271	41	1
aPD-1+MEKi	P07_087	52	1
aPD-1+MEKi	P07_089	61	1
aPD-1+MEKi	P07_091	46	1
aPD-1+MEKi	P07_094	66	1
aPD-1+MEKi	P07_272	52	1
IgG+MEKi	P07_098	103	0
IgG+MEKi	P07_265	103	0
IgG+MEKi	P07_927	60	1
IgG+MEKi	P07_929	39	1
IgG+MEKi	P07_932	34	1
aPD-1+MEKi	P07_097	103	0
aPD-1+MEKi	P07_099	19	0
aPD-1+MEKi	P07_264	103	0
aPD-1+MEKi	P07_267	103	0
aPD-1+MEKi	P07_983	60	1
IgG+MEKi	P07_945	46	1
IgG+MEKi	P07_947	38	1
IgG+MEKi	P07_950	29	1
IgG+MEKi	P07_976	42	1
IgG+MEKi	P07_978	40	1
aPD-1+MEKi	P07_944	42	1
aPD-1+MEKi	P07_946	34	1
aPD-1+MEKi	P07_948	103	0
aPD-1+MEKi	P07_949	38	1
aPD-1+MEKi	P07_977	42	1
IgG+MEKi	P07_934	82	1
IgG+MEKi	P07_937	103	0
IgG+MEKi	P07_938	33	1
IgG+MEKi	P07_940	59	1
IgG+MEKi	P07_943	44	1
aPD-1+MEKi	P07_266	103	0
aPD-1+MEKi	P07_933	103	0
aPD-1+MEKi	P07_935	46	1
aPD-1+MEKi	P07_941	16	0
aPD-1+MEKi	P07_942	103	0

## Sheet: Fig_4A
Sample_ID	Tx_Group	Cell_Type	Percent_of_CD11b
P15_M01	KPC_S aPD-1+DMSO	CXCR2(+) TANs	8.04116
P15_M01	KPC_S aPD-1+DMSO	mDCs	16.6723
P15_M01	KPC_S aPD-1+DMSO	M1 Macrophages	22.7459
P15_M01	KPC_S aPD-1+DMSO	M2 Macrophages	9.77855
P15_M01	KPC_S aPD-1+DMSO	Macrophages	4.72392
P15_M01	KPC_S aPD-1+DMSO	M-MDSCs	7.31827
P15_M01	KPC_S aPD-1+DMSO	Monocytes	8.41545
P15_M01	KPC_S aPD-1+DMSO	CXCR2(-) TANs	10.5316
P15_M02	KPC_S aPD-1+DMSO	CXCR2(+) TANs	8.10406
P15_M02	KPC_S aPD-1+DMSO	mDCs	16.6761
P15_M02	KPC_S aPD-1+DMSO	M1 Macrophages	22.4553
P15_M02	KPC_S aPD-1+DMSO	M2 Macrophages	10.0451
P15_M02	KPC_S aPD-1+DMSO	Macrophages	4.7776
P15_M02	KPC_S aPD-1+DMSO	M-MDSCs	7.24882
P15_M02	KPC_S aPD-1+DMSO	Monocytes	7.71908
P15_M02	KPC_S aPD-1+DMSO	CXCR2(-) TANs	10.2341
P15_M03	KPC_S aPD-1+DMSO	CXCR2(+) TANs	8.51393
P15_M03	KPC_S aPD-1+DMSO	mDCs	16.7089
P15_M03	KPC_S aPD-1+DMSO	M1 Macrophages	22.4952
P15_M03	KPC_S aPD-1+DMSO	M2 Macrophages	9.7896
P15_M03	KPC_S aPD-1+DMSO	Macrophages	4.2537
P15_M03	KPC_S aPD-1+DMSO	M-MDSCs	6.59497
P15_M03	KPC_S aPD-1+DMSO	Monocytes	8.0067
P15_M03	KPC_S aPD-1+DMSO	CXCR2(-) TANs	10.4296
P15_M04	KPC_S aPD-1+MEKi	CXCR2(+) TANs	28.1896
P15_M04	KPC_S aPD-1+MEKi	mDCs	11.2341
P15_M04	KPC_S aPD-1+MEKi	M1 Macrophages	17.0808
P15_M04	KPC_S aPD-1+MEKi	M2 Macrophages	3.34099
P15_M04	KPC_S aPD-1+MEKi	Macrophages	7.54855
P15_M04	KPC_S aPD-1+MEKi	M-MDSCs	4.79223
P15_M04	KPC_S aPD-1+MEKi	Monocytes	13.7503
P15_M04	KPC_S aPD-1+MEKi	CXCR2(-) TANs	13.0612
P15_M05	KPC_S aPD-1+MEKi	CXCR2(+) TANs	27.0642
P15_M05	KPC_S aPD-1+MEKi	mDCs	10.9345
P15_M05	KPC_S aPD-1+MEKi	M1 Macrophages	16.9618
P15_M05	KPC_S aPD-1+MEKi	M2 Macrophages	3.46704
P15_M05	KPC_S aPD-1+MEKi	Macrophages	7.59548
P15_M05	KPC_S aPD-1+MEKi	M-MDSCs	4.9712
P15_M05	KPC_S aPD-1+MEKi	Monocytes	13.9322
P15_M05	KPC_S aPD-1+MEKi	CXCR2(-) TANs	14.2309
P15_M06	KPC_S aPD-1+MEKi	CXCR2(+) TANs	27.119
P15_M06	KPC_S aPD-1+MEKi	mDCs	11.7628
P15_M06	KPC_S aPD-1+MEKi	M1 Macrophages	18.2202
P15_M06	KPC_S aPD-1+MEKi	M2 Macrophages	3.06489
P15_M06	KPC_S aPD-1+MEKi	Macrophages	8.18009
P15_M06	KPC_S aPD-1+MEKi	M-MDSCs	5.04122
P15_M06	KPC_S aPD-1+MEKi	Monocytes	13.3376
P15_M06	KPC_S aPD-1+MEKi	CXCR2(-) TANs	13.5384
P15_M07	KPC_R aPD-1+DMSO	CXCR2(+) TANs	4.59433
P15_M07	KPC_R aPD-1+DMSO	mDCs	13.4751
P15_M07	KPC_R aPD-1+DMSO	M1 Macrophages	17.0231
P15_M07	KPC_R aPD-1+DMSO	M2 Macrophages	19.3373
P15_M07	KPC_R aPD-1+DMSO	Macrophages	9.83697
P15_M07	KPC_R aPD-1+DMSO	M-MDSCs	8.89217
P15_M07	KPC_R aPD-1+DMSO	Monocytes	3.68289
P15_M07	KPC_R aPD-1+DMSO	CXCR2(-) TANs	11.7296
P15_M08	KPC_R aPD-1+DMSO	CXCR2(+) TANs	3.90443
P15_M08	KPC_R aPD-1+DMSO	mDCs	13.1977
P15_M08	KPC_R aPD-1+DMSO	M1 Macrophages	16.8553
P15_M08	KPC_R aPD-1+DMSO	M2 Macrophages	18.5467
P15_M08	KPC_R aPD-1+DMSO	Macrophages	9.74163
P15_M08	KPC_R aPD-1+DMSO	M-MDSCs	8.81412
P15_M08	KPC_R aPD-1+DMSO	Monocytes	4.4622
P15_M08	KPC_R aPD-1+DMSO	CXCR2(-) TANs	13.2944
P15_M09	KPC_R aPD-1+DMSO	CXCR2(+) TANs	4.67863
P15_M09	KPC_R aPD-1+DMSO	mDCs	14.3993
P15_M09	KPC_R aPD-1+DMSO	M1 Macrophages	17.4317
P15_M09	KPC_R aPD-1+DMSO	M2 Macrophages	18.3479
P15_M09	KPC_R aPD-1+DMSO	Macrophages	7.86443
P15_M09	KPC_R aPD-1+DMSO	M-MDSCs	9.04393
P15_M09	KPC_R aPD-1+DMSO	Monocytes	4.5597
P15_M09	KPC_R aPD-1+DMSO	CXCR2(-) TANs	10.9395
P15_M10	KPC_R aPD-1+MEKi	CXCR2(+) TANs	19.453
P15_M10	KPC_R aPD-1+MEKi	mDCs	14.2725
P15_M10	KPC_R aPD-1+MEKi	M1 Macrophages	18.7261
P15_M10	KPC_R aPD-1+MEKi	M2 Macrophages	7.63829
P15_M10	KPC_R aPD-1+MEKi	Macrophages	6.16607
P15_M10	KPC_R aPD-1+MEKi	M-MDSCs	3.93618
P15_M10	KPC_R aPD-1+MEKi	Monocytes	10.5642
P15_M10	KPC_R aPD-1+MEKi	CXCR2(-) TANs	13.8783
P15_M11	KPC_R aPD-1+MEKi	CXCR2(+) TANs	19.7499
P15_M11	KPC_R aPD-1+MEKi	mDCs	12.7235
P15_M11	KPC_R aPD-1+MEKi	M1 Macrophages	17.057
P15_M11	KPC_R aPD-1+MEKi	M2 Macrophages	7.42815
P15_M11	KPC_R aPD-1+MEKi	Macrophages	6.51731
P15_M11	KPC_R aPD-1+MEKi	M-MDSCs	3.82439
P15_M11	KPC_R aPD-1+MEKi	Monocytes	11.3317
P15_M11	KPC_R aPD-1+MEKi	CXCR2(-) TANs	14.9468
P15_M12	KPC_R aPD-1+MEKi	CXCR2(+) TANs	23.0425
P15_M12	KPC_R aPD-1+MEKi	mDCs	10.4336
P15_M12	KPC_R aPD-1+MEKi	M1 Macrophages	14.3121
P15_M12	KPC_R aPD-1+MEKi	M2 Macrophages	6.39447
P15_M12	KPC_R aPD-1+MEKi	Macrophages	4.82262
P15_M12	KPC_R aPD-1+MEKi	M-MDSCs	3.93206
P15_M12	KPC_R aPD-1+MEKi	Monocytes	10.2681
P15_M12	KPC_R aPD-1+MEKi	CXCR2(-) TANs	19.4657

## Sheet: Fig_4B
Sample_ID	Tx_Group	Pooled_Tumor_Vol_mm3	Total_TILs_per_Pool	Cell_Type	Cell_Type_Markers	Num_Events	Total_CD11b_Cells	Percent_of_CD11b
P15_M01	KPC_S aPD-1+DMSO	441.859	4.21483e+06	CXCR2(+) TANs	CD3(-);CD11b(+);F480(-);Ly6G(+);CXCR2(+)	97527.3	1.21285e+06	8.04116
P15_M02	KPC_S aPD-1+DMSO	441.859	4.21483e+06	CXCR2(+) TANs	CD3(-);CD11b(+);F480(-);Ly6G(+);CXCR2(+)	100060	1.23469e+06	8.10406
P15_M03	KPC_S aPD-1+DMSO	441.859	4.21483e+06	CXCR2(+) TANs	CD3(-);CD11b(+);F480(-);Ly6G(+);CXCR2(+)	104494	1.22733e+06	8.51393
P15_M04	KPC_S aPD-1+MEKi	277.6	433640	CXCR2(+) TANs	CD3(-);CD11b(+);F480(-);Ly6G(+);CXCR2(+)	36986	131204	28.1896
P15_M05	KPC_S aPD-1+MEKi	277.6	433640	CXCR2(+) TANs	CD3(-);CD11b(+);F480(-);Ly6G(+);CXCR2(+)	34878.7	128874	27.0642
P15_M06	KPC_S aPD-1+MEKi	277.6	433640	CXCR2(+) TANs	CD3(-);CD11b(+);F480(-);Ly6G(+);CXCR2(+)	35065.1	129301	27.119
P15_M07	KPC_R aPD-1+DMSO	434.952	1.19406e+07	CXCR2(+) TANs	CD3(-);CD11b(+);F480(-);Ly6G(+);CXCR2(+)	93774.5	2.04109e+06	4.59433
P15_M08	KPC_R aPD-1+DMSO	434.952	1.19406e+07	CXCR2(+) TANs	CD3(-);CD11b(+);F480(-);Ly6G(+);CXCR2(+)	72021.5	1.84461e+06	3.90443
P15_M09	KPC_R aPD-1+DMSO	434.952	1.19406e+07	CXCR2(+) TANs	CD3(-);CD11b(+);F480(-);Ly6G(+);CXCR2(+)	84844.8	1.81345e+06	4.67863
P15_M10	KPC_R aPD-1+MEKi	391.283	1.09943e+06	CXCR2(+) TANs	CD3(-);CD11b(+);F480(-);Ly6G(+);CXCR2(+)	54266	278959	19.453
P15_M11	KPC_R aPD-1+MEKi	391.283	1.09943e+06	CXCR2(+) TANs	CD3(-);CD11b(+);F480(-);Ly6G(+);CXCR2(+)	56319.2	285162	19.7499
P15_M12	KPC_R aPD-1+MEKi	391.283	1.09943e+06	CXCR2(+) TANs	CD3(-);CD11b(+);F480(-);Ly6G(+);CXCR2(+)	70293.4	305060	23.0425
P15_M01	KPC_S aPD-1+DMSO	441.859	4.21483e+06	mDCs	CD3(-);CD11b(+);CD11c(++);MHCII(++)	202210	1.21285e+06	16.6723
P15_M02	KPC_S aPD-1+DMSO	441.859	4.21483e+06	mDCs	CD3(-);CD11b(+);CD11c(++);MHCII(++)	205899	1.23469e+06	16.6761
P15_M03	KPC_S aPD-1+DMSO	441.859	4.21483e+06	mDCs	CD3(-);CD11b(+);CD11c(++);MHCII(++)	205074	1.22733e+06	16.7089
P15_M04	KPC_S aPD-1+MEKi	277.6	433640	mDCs	CD3(-);CD11b(+);CD11c(++);MHCII(++)	14739.6	131204	11.2341
P15_M05	KPC_S aPD-1+MEKi	277.6	433640	mDCs	CD3(-);CD11b(+);CD11c(++);MHCII(++)	14091.7	128874	10.9345
P15_M06	KPC_S aPD-1+MEKi	277.6	433640	mDCs	CD3(-);CD11b(+);CD11c(++);MHCII(++)	15209.4	129301	11.7628
P15_M07	KPC_R aPD-1+DMSO	434.952	1.19406e+07	mDCs	CD3(-);CD11b(+);CD11c(++);MHCII(++)	275040	2.04109e+06	13.4751
P15_M08	KPC_R aPD-1+DMSO	434.952	1.19406e+07	mDCs	CD3(-);CD11b(+);CD11c(++);MHCII(++)	243446	1.84461e+06	13.1977
P15_M09	KPC_R aPD-1+DMSO	434.952	1.19406e+07	mDCs	CD3(-);CD11b(+);CD11c(++);MHCII(++)	261124	1.81345e+06	14.3993
P15_M10	KPC_R aPD-1+MEKi	391.283	1.09943e+06	mDCs	CD3(-);CD11b(+);CD11c(++);MHCII(++)	39814.5	278959	14.2725
P15_M11	KPC_R aPD-1+MEKi	391.283	1.09943e+06	mDCs	CD3(-);CD11b(+);CD11c(++);MHCII(++)	36282.4	285162	12.7235
P15_M12	KPC_R aPD-1+MEKi	391.283	1.09943e+06	mDCs	CD3(-);CD11b(+);CD11c(++);MHCII(++)	31828.7	305060	10.4336
P15_M01	KPC_S aPD-1+DMSO	441.859	4.21483e+06	iMonocytes	CD3(-);CD11b(+);Ly6C(++);MHCII(-)	23172.4	1.21285e+06	1.91057
P15_M02	KPC_S aPD-1+DMSO	441.859	4.21483e+06	iMonocytes	CD3(-);CD11b(+);Ly6C(++);MHCII(-)	22926.6	1.23469e+06	1.85687
P15_M03	KPC_S aPD-1+DMSO	441.859	4.21483e+06	iMonocytes	CD3(-);CD11b(+);Ly6C(++);MHCII(-)	20813.3	1.22733e+06	1.69582
P15_M04	KPC_S aPD-1+MEKi	277.6	433640	iMonocytes	CD3(-);CD11b(+);Ly6C(++);MHCII(-)	2493.13	131204	1.90019
P15_M05	KPC_S aPD-1+MEKi	277.6	433640	iMonocytes	CD3(-);CD11b(+);Ly6C(++);MHCII(-)	2488.39	128874	1.93087
P15_M06	KPC_S aPD-1+MEKi	277.6	433640	iMonocytes	CD3(-);CD11b(+);Ly6C(++);MHCII(-)	2418.75	129301	1.87064
P15_M07	KPC_R aPD-1+DMSO	434.952	1.19406e+07	iMonocytes	CD3(-);CD11b(+);Ly6C(++);MHCII(-)	95616.2	2.04109e+06	4.68456
P15_M08	KPC_R aPD-1+DMSO	434.952	1.19406e+07	iMonocytes	CD3(-);CD11b(+);Ly6C(++);MHCII(-)	89997.6	1.84461e+06	4.87895
P15_M09	KPC_R aPD-1+DMSO	434.952	1.19406e+07	iMonocytes	CD3(-);CD11b(+);Ly6C(++);MHCII(-)	87314	1.81345e+06	4.81479
P15_M10	KPC_R aPD-1+MEKi	391.283	1.09943e+06	iMonocytes	CD3(-);CD11b(+);Ly6C(++);MHCII(-)	4828.61	278959	1.73094
P15_M11	KPC_R aPD-1+MEKi	391.283	1.09943e+06	iMonocytes	CD3(-);CD11b(+);Ly6C(++);MHCII(-)	5146.33	285162	1.80471
P15_M12	KPC_R aPD-1+MEKi	391.283	1.09943e+06	iMonocytes	CD3(-);CD11b(+);Ly6C(++);MHCII(-)	5552.21	305060	1.82004
P15_M01	KPC_S aPD-1+DMSO	441.859	4.21483e+06	M1 Macrophages	CD3(-);CD11b(+);Ly6G(-);F480(+);MHCII(+);CD11c(+);CD206(-)	275873	1.21285e+06	22.7459
P15_M02	KPC_S aPD-1+DMSO	441.859	4.21483e+06	M1 Macrophages	CD3(-);CD11b(+);Ly6G(-);F480(+);MHCII(+);CD11c(+);CD206(-)	277254	1.23469e+06	22.4553
P15_M03	KPC_S aPD-1+DMSO	441.859	4.21483e+06	M1 Macrophages	CD3(-);CD11b(+);Ly6G(-);F480(+);MHCII(+);CD11c(+);CD206(-)	276090	1.22733e+06	22.4952
P15_M04	KPC_S aPD-1+MEKi	277.6	433640	M1 Macrophages	CD3(-);CD11b(+);Ly6G(-);F480(+);MHCII(+);CD11c(+);CD206(-)	22410.8	131204	17.0808
P15_M05	KPC_S aPD-1+MEKi	277.6	433640	M1 Macrophages	CD3(-);CD11b(+);Ly6G(-);F480(+);MHCII(+);CD11c(+);CD206(-)	21859.3	128874	16.9618
P15_M06	KPC_S aPD-1+MEKi	277.6	433640	M1 Macrophages	CD3(-);CD11b(+);Ly6G(-);F480(+);MHCII(+);CD11c(+);CD206(-)	23558.9	129301	18.2202
P15_M07	KPC_R aPD-1+DMSO	434.952	1.19406e+07	M1 Macrophages	CD3(-);CD11b(+);Ly6G(-);F480(+);MHCII(+);CD11c(+);CD206(-)	347456	2.04109e+06	17.0231
P15_M08	KPC_R aPD-1+DMSO	434.952	1.19406e+07	M1 Macrophages	CD3(-);CD11b(+);Ly6G(-);F480(+);MHCII(+);CD11c(+);CD206(-)	310915	1.84461e+06	16.8553
P15_M09	KPC_R aPD-1+DMSO	434.952	1.19406e+07	M1 Macrophages	CD3(-);CD11b(+);Ly6G(-);F480(+);MHCII(+);CD11c(+);CD206(-)	316115	1.81345e+06	17.4317
P15_M10	KPC_R aPD-1+MEKi	391.283	1.09943e+06	M1 Macrophages	CD3(-);CD11b(+);Ly6G(-);F480(+);MHCII(+);CD11c(+);CD206(-)	52238.3	278959	18.7261
P15_M11	KPC_R aPD-1+MEKi	391.283	1.09943e+06	M1 Macrophages	CD3(-);CD11b(+);Ly6G(-);F480(+);MHCII(+);CD11c(+);CD206(-)	48640.1	285162	17.057
P15_M12	KPC_R aPD-1+MEKi	391.283	1.09943e+06	M1 Macrophages	CD3(-);CD11b(+);Ly6G(-);F480(+);MHCII(+);CD11c(+);CD206(-)	43660.6	305060	14.3121
P15_M01	KPC_S aPD-1+DMSO	441.859	4.21483e+06	M2 Macrophages	CD3(-);CD11b(+);Ly6G(-);F480(+);MHCII(+);CD11c(-);CD206(+)	118599	1.21285e+06	9.77855
P15_M02	KPC_S aPD-1+DMSO	441.859	4.21483e+06	M2 Macrophages	CD3(-);CD11b(+);Ly6G(-);F480(+);MHCII(+);CD11c(-);CD206(+)	124026	1.23469e+06	10.0451
P15_M03	KPC_S aPD-1+DMSO	441.859	4.21483e+06	M2 Macrophages	CD3(-);CD11b(+);Ly6G(-);F480(+);MHCII(+);CD11c(-);CD206(+)	120151	1.22733e+06	9.7896
P15_M04	KPC_S aPD-1+MEKi	277.6	433640	M2 Macrophages	CD3(-);CD11b(+);Ly6G(-);F480(+);MHCII(+);CD11c(-);CD206(+)	4383.52	131204	3.34099
P15_M05	KPC_S aPD-1+MEKi	277.6	433640	M2 Macrophages	CD3(-);CD11b(+);Ly6G(-);F480(+);MHCII(+);CD11c(-);CD206(+)	4468.1	128874	3.46704
P15_M06	KPC_S aPD-1+MEKi	277.6	433640	M2 Macrophages	CD3(-);CD11b(+);Ly6G(-);F480(+);MHCII(+);CD11c(-);CD206(+)	3962.93	129301	3.06489
P15_M07	KPC_R aPD-1+DMSO	434.952	1.19406e+07	M2 Macrophages	CD3(-);CD11b(+);Ly6G(-);F480(+);MHCII(+);CD11c(-);CD206(+)	394692	2.04109e+06	19.3373
P15_M08	KPC_R aPD-1+DMSO	434.952	1.19406e+07	M2 Macrophages	CD3(-);CD11b(+);Ly6G(-);F480(+);MHCII(+);CD11c(-);CD206(+)	342114	1.84461e+06	18.5467
P15_M09	KPC_R aPD-1+DMSO	434.952	1.19406e+07	M2 Macrophages	CD3(-);CD11b(+);Ly6G(-);F480(+);MHCII(+);CD11c(-);CD206(+)	332730	1.81345e+06	18.3479
P15_M10	KPC_R aPD-1+MEKi	391.283	1.09943e+06	M2 Macrophages	CD3(-);CD11b(+);Ly6G(-);F480(+);MHCII(+);CD11c(-);CD206(+)	21307.7	278959	7.63829
P15_M11	KPC_R aPD-1+MEKi	391.283	1.09943e+06	M2 Macrophages	CD3(-);CD11b(+);Ly6G(-);F480(+);MHCII(+);CD11c(-);CD206(+)	21182.2	285162	7.42815
P15_M12	KPC_R aPD-1+MEKi	391.283	1.09943e+06	M2 Macrophages	CD3(-);CD11b(+);Ly6G(-);F480(+);MHCII(+);CD11c(-);CD206(+)	19507	305060	6.39447
P15_M01	KPC_S aPD-1+DMSO	441.859	4.21483e+06	Macrophages	CD3(-);CD11b(+);F480(+);Ly6G(-)	451767	1.21285e+06	37.2483
P15_M02	KPC_S aPD-1+DMSO	441.859	4.21483e+06	Macrophages	CD3(-);CD11b(+);F480(+);Ly6G(-)	460269	1.23469e+06	37.278
P15_M03	KPC_S aPD-1+DMSO	441.859	4.21483e+06	Macrophages	CD3(-);CD11b(+);F480(+);Ly6G(-)	448448	1.22733e+06	36.5385
P15_M04	KPC_S aPD-1+MEKi	277.6	433640	Macrophages	CD3(-);CD11b(+);F480(+);Ly6G(-)	36698.3	131204	27.9703
P15_M05	KPC_S aPD-1+MEKi	277.6	433640	Macrophages	CD3(-);CD11b(+);F480(+);Ly6G(-)	36116	128874	28.0243
P15_M06	KPC_S aPD-1+MEKi	277.6	433640	Macrophages	CD3(-);CD11b(+);F480(+);Ly6G(-)	38098.8	129301	29.4652
P15_M07	KPC_R aPD-1+DMSO	434.952	1.19406e+07	Macrophages	CD3(-);CD11b(+);F480(+);Ly6G(-)	942929	2.04109e+06	46.1973
P15_M08	KPC_R aPD-1+DMSO	434.952	1.19406e+07	Macrophages	CD3(-);CD11b(+);F480(+);Ly6G(-)	832724	1.84461e+06	45.1436
P15_M09	KPC_R aPD-1+DMSO	434.952	1.19406e+07	Macrophages	CD3(-);CD11b(+);F480(+);Ly6G(-)	791463	1.81345e+06	43.644
P15_M10	KPC_R aPD-1+MEKi	391.283	1.09943e+06	Macrophages	CD3(-);CD11b(+);F480(+);Ly6G(-)	90746.9	278959	32.5305
P15_M11	KPC_R aPD-1+MEKi	391.283	1.09943e+06	Macrophages	CD3(-);CD11b(+);F480(+);Ly6G(-)	88407.2	285162	31.0025
P15_M12	KPC_R aPD-1+MEKi	391.283	1.09943e+06	Macrophages	CD3(-);CD11b(+);F480(+);Ly6G(-)	77879.4	305060	25.5292
P15_M01	KPC_S aPD-1+DMSO	441.859	4.21483e+06	MDM Macrophages	CD3(-);CD11b(+);Ly6C(+);MHCII(+)	138343	1.21285e+06	11.4064
P15_M02	KPC_S aPD-1+DMSO	441.859	4.21483e+06	MDM Macrophages	CD3(-);CD11b(+);Ly6C(+);MHCII(+)	142655	1.23469e+06	11.5538
P15_M03	KPC_S aPD-1+DMSO	441.859	4.21483e+06	MDM Macrophages	CD3(-);CD11b(+);Ly6C(+);MHCII(+)	132508	1.22733e+06	10.7964
P15_M04	KPC_S aPD-1+MEKi	277.6	433640	MDM Macrophages	CD3(-);CD11b(+);Ly6C(+);MHCII(+)	9931.42	131204	7.56943
P15_M05	KPC_S aPD-1+MEKi	277.6	433640	MDM Macrophages	CD3(-);CD11b(+);Ly6C(+);MHCII(+)	9554.87	128874	7.41412
P15_M06	KPC_S aPD-1+MEKi	277.6	433640	MDM Macrophages	CD3(-);CD11b(+);Ly6C(+);MHCII(+)	9442.7	129301	7.3029
P15_M07	KPC_R aPD-1+DMSO	434.952	1.19406e+07	MDM Macrophages	CD3(-);CD11b(+);Ly6C(+);MHCII(+)	111991	2.04109e+06	5.48681
P15_M08	KPC_R aPD-1+DMSO	434.952	1.19406e+07	MDM Macrophages	CD3(-);CD11b(+);Ly6C(+);MHCII(+)	90681.3	1.84461e+06	4.91602
P15_M09	KPC_R aPD-1+DMSO	434.952	1.19406e+07	MDM Macrophages	CD3(-);CD11b(+);Ly6C(+);MHCII(+)	107008	1.81345e+06	5.90078
P15_M10	KPC_R aPD-1+MEKi	391.283	1.09943e+06	MDM Macrophages	CD3(-);CD11b(+);Ly6C(+);MHCII(+)	12784.6	278959	4.58297
P15_M11	KPC_R aPD-1+MEKi	391.283	1.09943e+06	MDM Macrophages	CD3(-);CD11b(+);Ly6C(+);MHCII(+)	12486.7	285162	4.37882
P15_M12	KPC_R aPD-1+MEKi	391.283	1.09943e+06	MDM Macrophages	CD3(-);CD11b(+);Ly6C(+);MHCII(+)	12841.3	305060	4.20945
P15_M01	KPC_S aPD-1+DMSO	441.859	4.21483e+06	M-MDSCs	CD3(-);CD11b(+);Ly6C(++);Ly6G(-)	88759.8	1.21285e+06	7.31827
P15_M02	KPC_S aPD-1+DMSO	441.859	4.21483e+06	M-MDSCs	CD3(-);CD11b(+);Ly6C(++);Ly6G(-)	89500.7	1.23469e+06	7.24882
P15_M03	KPC_S aPD-1+DMSO	441.859	4.21483e+06	M-MDSCs	CD3(-);CD11b(+);Ly6C(++);Ly6G(-)	80942.1	1.22733e+06	6.59497
P15_M04	KPC_S aPD-1+MEKi	277.6	433640	M-MDSCs	CD3(-);CD11b(+);Ly6C(++);Ly6G(-)	6287.61	131204	4.79223
P15_M05	KPC_S aPD-1+MEKi	277.6	433640	M-MDSCs	CD3(-);CD11b(+);Ly6C(++);Ly6G(-)	6406.58	128874	4.9712
P15_M06	KPC_S aPD-1+MEKi	277.6	433640	M-MDSCs	CD3(-);CD11b(+);Ly6C(++);Ly6G(-)	6518.33	129301	5.04122
P15_M07	KPC_R aPD-1+DMSO	434.952	1.19406e+07	M-MDSCs	CD3(-);CD11b(+);Ly6C(++);Ly6G(-)	181497	2.04109e+06	8.89217
P15_M08	KPC_R aPD-1+DMSO	434.952	1.19406e+07	M-MDSCs	CD3(-);CD11b(+);Ly6C(++);Ly6G(-)	162586	1.84461e+06	8.81412
P15_M09	KPC_R aPD-1+DMSO	434.952	1.19406e+07	M-MDSCs	CD3(-);CD11b(+);Ly6C(++);Ly6G(-)	164007	1.81345e+06	9.04393
P15_M10	KPC_R aPD-1+MEKi	391.283	1.09943e+06	M-MDSCs	CD3(-);CD11b(+);Ly6C(++);Ly6G(-)	10980.4	278959	3.93618
P15_M11	KPC_R aPD-1+MEKi	391.283	1.09943e+06	M-MDSCs	CD3(-);CD11b(+);Ly6C(++);Ly6G(-)	10905.7	285162	3.82439
P15_M12	KPC_R aPD-1+MEKi	391.283	1.09943e+06	M-MDSCs	CD3(-);CD11b(+);Ly6C(++);Ly6G(-)	11995.2	305060	3.93206
P15_M01	KPC_S aPD-1+DMSO	441.859	4.21483e+06	Monocytes	CD3(-);CD11b(+);Ly6C(+/-);MHCII(-)	102067	1.21285e+06	8.41545
P15_M02	KPC_S aPD-1+DMSO	441.859	4.21483e+06	Monocytes	CD3(-);CD11b(+);Ly6C(+/-);MHCII(-)	95307	1.23469e+06	7.71908
P15_M03	KPC_S aPD-1+DMSO	441.859	4.21483e+06	Monocytes	CD3(-);CD11b(+);Ly6C(+/-);MHCII(-)	98268.7	1.22733e+06	8.0067
P15_M04	KPC_S aPD-1+MEKi	277.6	433640	Monocytes	CD3(-);CD11b(+);Ly6C(+/-);MHCII(-)	18040.9	131204	13.7503
P15_M05	KPC_S aPD-1+MEKi	277.6	433640	Monocytes	CD3(-);CD11b(+);Ly6C(+/-);MHCII(-)	17954.9	128874	13.9322
P15_M06	KPC_S aPD-1+MEKi	277.6	433640	Monocytes	CD3(-);CD11b(+);Ly6C(+/-);MHCII(-)	17245.6	129301	13.3376
P15_M07	KPC_R aPD-1+DMSO	434.952	1.19406e+07	Monocytes	CD3(-);CD11b(+);Ly6C(+/-);MHCII(-)	75171.2	2.04109e+06	3.68289
P15_M08	KPC_R aPD-1+DMSO	434.952	1.19406e+07	Monocytes	CD3(-);CD11b(+);Ly6C(+/-);MHCII(-)	82310.2	1.84461e+06	4.4622
P15_M09	KPC_R aPD-1+DMSO	434.952	1.19406e+07	Monocytes	CD3(-);CD11b(+);Ly6C(+/-);MHCII(-)	82687.9	1.81345e+06	4.5597
P15_M10	KPC_R aPD-1+MEKi	391.283	1.09943e+06	Monocytes	CD3(-);CD11b(+);Ly6C(+/-);MHCII(-)	29470	278959	10.5642
P15_M11	KPC_R aPD-1+MEKi	391.283	1.09943e+06	Monocytes	CD3(-);CD11b(+);Ly6C(+/-);MHCII(-)	32313.8	285162	11.3317
P15_M12	KPC_R aPD-1+MEKi	391.283	1.09943e+06	Monocytes	CD3(-);CD11b(+);Ly6C(+/-);MHCII(-)	31324	305060	10.2681
P15_M01	KPC_S aPD-1+DMSO	441.859	4.21483e+06	TANs	CD3(-);CD11b(+);F480(-);Ly6G(+)	225260	1.21285e+06	18.5728
P15_M02	KPC_S aPD-1+DMSO	441.859	4.21483e+06	TANs	CD3(-);CD11b(+);F480(-);Ly6G(+)	226420	1.23469e+06	18.3382
P15_M03	KPC_S aPD-1+DMSO	441.859	4.21483e+06	TANs	CD3(-);CD11b(+);F480(-);Ly6G(+)	232500	1.22733e+06	18.9435
P15_M04	KPC_S aPD-1+MEKi	277.6	433640	TANs	CD3(-);CD11b(+);F480(-);Ly6G(+)	54122.8	131204	41.2508
P15_M05	KPC_S aPD-1+MEKi	277.6	433640	TANs	CD3(-);CD11b(+);F480(-);Ly6G(+)	53218.6	128874	41.2951
P15_M06	KPC_S aPD-1+MEKi	277.6	433640	TANs	CD3(-);CD11b(+);F480(-);Ly6G(+)	52570.3	129301	40.6574
P15_M07	KPC_R aPD-1+DMSO	434.952	1.19406e+07	TANs	CD3(-);CD11b(+);F480(-);Ly6G(+)	333186	2.04109e+06	16.3239
P15_M08	KPC_R aPD-1+DMSO	434.952	1.19406e+07	TANs	CD3(-);CD11b(+);F480(-);Ly6G(+)	317251	1.84461e+06	17.1988
P15_M09	KPC_R aPD-1+DMSO	434.952	1.19406e+07	TANs	CD3(-);CD11b(+);F480(-);Ly6G(+)	283227	1.81345e+06	15.6181
P15_M10	KPC_R aPD-1+MEKi	391.283	1.09943e+06	TANs	CD3(-);CD11b(+);F480(-);Ly6G(+)	92980.7	278959	33.3313
P15_M11	KPC_R aPD-1+MEKi	391.283	1.09943e+06	TANs	CD3(-);CD11b(+);F480(-);Ly6G(+)	98941.8	285162	34.6968
P15_M12	KPC_R aPD-1+MEKi	391.283	1.09943e+06	TANs	CD3(-);CD11b(+);F480(-);Ly6G(+)	129675	305060	42.5082
P15_M01	KPC_S aPD-1+DMSO	441.859	4.21483e+06	TAMs	CD3(-);CD11b(+);Ly6C(-);MHCII(++/+)	674886	1.21285e+06	55.6446
P15_M02	KPC_S aPD-1+DMSO	441.859	4.21483e+06	TAMs	CD3(-);CD11b(+);Ly6C(-);MHCII(++/+)	699113	1.23469e+06	56.6224
P15_M03	KPC_S aPD-1+DMSO	441.859	4.21483e+06	TAMs	CD3(-);CD11b(+);Ly6C(-);MHCII(++/+)	696538	1.22733e+06	56.7523
P15_M04	KPC_S aPD-1+MEKi	277.6	433640	TAMs	CD3(-);CD11b(+);Ly6C(-);MHCII(++/+)	40177.7	131204	30.6223
P15_M05	KPC_S aPD-1+MEKi	277.6	433640	TAMs	CD3(-);CD11b(+);Ly6C(-);MHCII(++/+)	39676.8	128874	30.7873
P15_M06	KPC_S aPD-1+MEKi	277.6	433640	TAMs	CD3(-);CD11b(+);Ly6C(-);MHCII(++/+)	41720.1	129301	32.2659
P15_M07	KPC_R aPD-1+DMSO	434.952	1.19406e+07	TAMs	CD3(-);CD11b(+);Ly6C(-);MHCII(++/+)	1.32183e+06	2.04109e+06	64.7611
P15_M08	KPC_R aPD-1+DMSO	434.952	1.19406e+07	TAMs	CD3(-);CD11b(+);Ly6C(-);MHCII(++/+)	1.16892e+06	1.84461e+06	63.3694
P15_M09	KPC_R aPD-1+DMSO	434.952	1.19406e+07	TAMs	CD3(-);CD11b(+);Ly6C(-);MHCII(++/+)	1.15583e+06	1.81345e+06	63.7365
P15_M10	KPC_R aPD-1+MEKi	391.283	1.09943e+06	TAMs	CD3(-);CD11b(+);Ly6C(-);MHCII(++/+)	131885	278959	47.2773
P15_M11	KPC_R aPD-1+MEKi	391.283	1.09943e+06	TAMs	CD3(-);CD11b(+);Ly6C(-);MHCII(++/+)	127997	285162	44.8857
P15_M12	KPC_R aPD-1+MEKi	391.283	1.09943e+06	TAMs	CD3(-);CD11b(+);Ly6C(-);MHCII(++/+)	116893	305060	38.3182
P15_M01	KPC_S aPD-1+DMSO	441.859	4.21483e+06	Total Live Cells	Live/Dead(-)	4.21483e+06	1.21285e+06	347.514
P15_M02	KPC_S aPD-1+DMSO	441.859	4.21483e+06	Total Live Cells	Live/Dead(-)	4.21483e+06	1.23469e+06	341.366
P15_M03	KPC_S aPD-1+DMSO	441.859	4.21483e+06	Total Live Cells	Live/Dead(-)	4.21483e+06	1.22733e+06	343.414
P15_M04	KPC_S aPD-1+MEKi	277.6	433640	Total Live Cells	Live/Dead(-)	433640	131204	330.507
P15_M05	KPC_S aPD-1+MEKi	277.6	433640	Total Live Cells	Live/Dead(-)	433640	128874	336.484
P15_M06	KPC_S aPD-1+MEKi	277.6	433640	Total Live Cells	Live/Dead(-)	433640	129301	335.373
P15_M07	KPC_R aPD-1+DMSO	434.952	1.19406e+07	Total Live Cells	Live/Dead(-)	1.19406e+07	2.04109e+06	585.012
P15_M08	KPC_R aPD-1+DMSO	434.952	1.19406e+07	Total Live Cells	Live/Dead(-)	1.19406e+07	1.84461e+06	647.326
P15_M09	KPC_R aPD-1+DMSO	434.952	1.19406e+07	Total Live Cells	Live/Dead(-)	1.19406e+07	1.81345e+06	658.448
P15_M10	KPC_R aPD-1+MEKi	391.283	1.09943e+06	Total Live Cells	Live/Dead(-)	1.09943e+06	278959	394.117
P15_M11	KPC_R aPD-1+MEKi	391.283	1.09943e+06	Total Live Cells	Live/Dead(-)	1.09943e+06	285162	385.545
P15_M12	KPC_R aPD-1+MEKi	391.283	1.09943e+06	Total Live Cells	Live/Dead(-)	1.09943e+06	305060	360.397
P15_M01	KPC_S aPD-1+DMSO	441.859	4.21483e+06	Total Myeloid Cells	CD3(-);CD11b(+)	1.21285e+06	1.21285e+06	100
P15_M02	KPC_S aPD-1+DMSO	441.859	4.21483e+06	Total Myeloid Cells	CD3(-);CD11b(+)	1.23469e+06	1.23469e+06	100
P15_M03	KPC_S aPD-1+DMSO	441.859	4.21483e+06	Total Myeloid Cells	CD3(-);CD11b(+)	1.22733e+06	1.22733e+06	100
P15_M04	KPC_S aPD-1+MEKi	277.6	433640	Total Myeloid Cells	CD3(-);CD11b(+)	131204	131204	100
P15_M05	KPC_S aPD-1+MEKi	277.6	433640	Total Myeloid Cells	CD3(-);CD11b(+)	128874	128874	100
P15_M06	KPC_S aPD-1+MEKi	277.6	433640	Total Myeloid Cells	CD3(-);CD11b(+)	129301	129301	100
P15_M07	KPC_R aPD-1+DMSO	434.952	1.19406e+07	Total Myeloid Cells	CD3(-);CD11b(+)	2.04109e+06	2.04109e+06	100
P15_M08	KPC_R aPD-1+DMSO	434.952	1.19406e+07	Total Myeloid Cells	CD3(-);CD11b(+)	1.84461e+06	1.84461e+06	100
P15_M09	KPC_R aPD-1+DMSO	434.952	1.19406e+07	Total Myeloid Cells	CD3(-);CD11b(+)	1.81345e+06	1.81345e+06	100
P15_M10	KPC_R aPD-1+MEKi	391.283	1.09943e+06	Total Myeloid Cells	CD3(-);CD11b(+)	278959	278959	100
P15_M11	KPC_R aPD-1+MEKi	391.283	1.09943e+06	Total Myeloid Cells	CD3(-);CD11b(+)	285162	285162	100
P15_M12	KPC_R aPD-1+MEKi	391.283	1.09943e+06	Total Myeloid Cells	CD3(-);CD11b(+)	305060	305060	100
P15_M01	KPC_S aPD-1+DMSO	441.859	4.21483e+06	Transitional Macrophages	CD3(-);CD11b(+);Ly6G(-);F480(+);MHCII(++/+);CD11c(+);CD206(+)	142951	1.21285e+06	11.7863
P15_M02	KPC_S aPD-1+DMSO	441.859	4.21483e+06	Transitional Macrophages	CD3(-);CD11b(+);Ly6G(-);F480(+);MHCII(++/+);CD11c(+);CD206(+)	145999	1.23469e+06	11.8247
P15_M03	KPC_S aPD-1+DMSO	441.859	4.21483e+06	Transitional Macrophages	CD3(-);CD11b(+);Ly6G(-);F480(+);MHCII(++/+);CD11c(+);CD206(+)	145159	1.22733e+06	11.8272
P15_M04	KPC_S aPD-1+MEKi	277.6	433640	Transitional Macrophages	CD3(-);CD11b(+);Ly6G(-);F480(+);MHCII(++/+);CD11c(+);CD206(+)	8123.21	131204	6.19127
P15_M05	KPC_S aPD-1+MEKi	277.6	433640	Transitional Macrophages	CD3(-);CD11b(+);Ly6G(-);F480(+);MHCII(++/+);CD11c(+);CD206(+)	8400.04	128874	6.51803
P15_M06	KPC_S aPD-1+MEKi	277.6	433640	Transitional Macrophages	CD3(-);CD11b(+);Ly6G(-);F480(+);MHCII(++/+);CD11c(+);CD206(+)	8978.08	129301	6.94356
P15_M07	KPC_R aPD-1+DMSO	434.952	1.19406e+07	Transitional Macrophages	CD3(-);CD11b(+);Ly6G(-);F480(+);MHCII(++/+);CD11c(+);CD206(+)	351681	2.04109e+06	17.2301
P15_M08	KPC_R aPD-1+DMSO	434.952	1.19406e+07	Transitional Macrophages	CD3(-);CD11b(+);Ly6G(-);F480(+);MHCII(++/+);CD11c(+);CD206(+)	317668	1.84461e+06	17.2214
P15_M09	KPC_R aPD-1+DMSO	434.952	1.19406e+07	Transitional Macrophages	CD3(-);CD11b(+);Ly6G(-);F480(+);MHCII(++/+);CD11c(+);CD206(+)	292167	1.81345e+06	16.1111
P15_M10	KPC_R aPD-1+MEKi	391.283	1.09943e+06	Transitional Macrophages	CD3(-);CD11b(+);Ly6G(-);F480(+);MHCII(++/+);CD11c(+);CD206(+)	31360.2	278959	11.2418
P15_M11	KPC_R aPD-1+MEKi	391.283	1.09943e+06	Transitional Macrophages	CD3(-);CD11b(+);Ly6G(-);F480(+);MHCII(++/+);CD11c(+);CD206(+)	30426.3	285162	10.6698
P15_M12	KPC_R aPD-1+MEKi	391.283	1.09943e+06	Transitional Macrophages	CD3(-);CD11b(+);Ly6G(-);F480(+);MHCII(++/+);CD11c(+);CD206(+)	26914.9	305060	8.82281

[truncated: 34 more sheets: Fig_4C, Fig_4E, Fig_4F, Fig_4G, Fig_4H, Fig_5A, Fig_5B, Fig_5C, Fig_5D, Fig_6A, Fig_6C, Fig_6D, Fig_7A, Fig_7C, Fig_7D, Fig_8A, Fig_8B, Fig_8C, Table_S2, Table_S3 …]
